# Supplementary material for: Targeting Stage-Specific Embryonic Antigen 4 (SSEA-4) in Triple Negative Breast Cancer by CAR T Cells Results in Unexpected on Target/off Tumor Toxicities in Mice
Source: Int J Mol Sci. 2023 May 24;24(11):9184. doi: 10.3390/ijms24119184 (PMC10252441; doi:10.3390/ijms24119184)
Supplement: Supplementary file 1 [file ijms-24-09184-s001.zip]

Archive with 1 entries (1 files):
- ijms-2372282-supplementary.pdf
